# Supplementary material for: Association of area- and volumetric-mammographic density and breast cancer risk in women of Asian descent: a case control study
Source: Breast Cancer Res. 2024 May 15;26:79. doi: 10.1186/s13058-024-01829-2 (PMC11094942; doi:10.1186/s13058-024-01829-2)
Supplement: Supplementary file 1 — Additional file 1: Results for confounder selection analyses and sensitivity analysis using MLO view images. [file 13058_2024_1829_MOESM1_ESM.xlsx]

## Sheet: Table_S1a
FOR CONFOUNDER SELECTION
Table S1(a). Factors associated with density phenotypes a) Dense area, b) Percent dense area, and c) Non-dense area for left CC view measurements by STRATUS in up to 2,763 women.
Variables	a) Dense area, cm2								b) Percent dense area, %								c) Non-dense area, cm2
	Age & BMI adjusted				Multivariable				Age & BMI adjusted				Multivariable				Age & BMI adjusted				Multivariable
	Β	SE	P		Β	SE	P		Β	SE	P		Β	SE	P		Β	SE	P		Β	SE	P
Age at mammography, years	-0.026	0.002	<0.0001		-0.022	0.003	<0.0001		-0.071	0.004	<0.0001		-0.064	0.006	<0.0001		0.003	0.00022	<0.0001		0.003	0.0003	<0.0001
BMI, kg/m2	-0.04	0.004	<0.0001		-0.043	0.004	<0.0001		-0.198	0.008	<0.0001		-0.143	0.009	<0.0001		0.0182	0.00039	<0.0001		0.011	0.00043	<0.0001
Ethnicity
Chinese	Ref				Ref				Ref				Ref				Ref				Ref
Malay	0.096	0.048	0.046		0.003	0.048	0.949		-0.239	0.093	0.01		-0.465	0.097	<0.0001		0.047	0.00485	<0.0001		0.059	0.005	<0.0001
Indian	0.124	0.045	0.007		0.072	0.045	0.11		-0.195	0.098	0.048		-0.335	0.09	0.00019		0.06533	0.00455	<0.0001		0.065	0.004	<0.0001
Centre (UMMC vs. SJMC)	0.437	0.039	<0.0001		0.394	0.042	<0.0001		0.947	0.079	<0.0001		0.917	0.083	<0.0001		-0.029	0.004	<0.0001		-0.035	0.004	<0.0001
Education level
Secondary or less	Ref				Ref				Ref				Ref				Ref				Ref
Tertiary	0.004	0.036	0.911		0.01	0.04	0.807		0.018	0.074	0.81		0.056	0.079	0.48		-0.003	0.004	0.402		-0.008	0.003	0.013
Income, RM
<5,000	Ref				Ref				Ref				Ref				Ref				Ref
5-10,000	-0.127	0.04	0.002		-0.078	0.039	0.049		-0.208	0.082	0.012		-0.072	0.078	0.36		-0.002	0.004	0.698		-0.008	0.004	0.0266
>10,000	-0.093	0.049	0.057		-0.029	0.048	0.546		-0.18	0.999	0.07		0.008	0.095	0.933		0.002	0.005	0.758		-0.007	0.004	0.102
Age of menarche, years	0.009	0.013	0.496		0.015	0.012	0.228		0.02	0.025	0.422		0.045	0.024	0.064		0.0002	0.001	0.877		-0.0004	0.001	0.725
Postmenopausal (vs. premenopausal)	-0.311	0.051	<0.0001		-0.322	0.05	<0.0001		-0.807	0.103	<0.0001		-0.727	0.1	<0.0001		0.036	0.005	<0.0001		0.024	0.005	<0.0001
Parous (vs. nulliparous)	-0.185	0.046	<0.0001		-0.163	0.045	0.0003		-0.534	0.093	<0.0001		-0.526	0.091	<0.0001		0.028	0.0047	<0.0001		0.031	0.004	<0.0001
Number of live births (among parous)	-0.06	0.016	0.000278		-0.049	0.021	0.018		-0.16	0.033	<0.0001		-0.128	0.042	0.002		0.008	0.007	<0.0001		0.006	0.002	0.004
Age at 1st birth (among parous)	0.01	0.004	0.0161		0.004	0.005	0.443		0.034	0.008	<0.0001		0.018	0.01	0.065		-0.002	0.0004	<0.0001		-0.001	0.00043	0.012
Breastfeeding (among parous)
Never	Ref				Ref				Ref				Ref				Ref				Ref
≤ 12 months	-0.126	0.049	0.0108		-0.108	0.05	0.03		-0.287	0.1	0.00422		-0.165	0.098	0.093		0.00988	0.0051	0.0532		-0.004	0.005	0.386
> 12 months	-0.118	0.058	0.0437		-0.071	0.066	0.28		-0.437	0.118	0.00022		-0.157	0.131	0.23		0.034	0.006	<0.0001		0.006	0.006	0.316
HRT use (vs. never use) (among postmenopausal)	-0.078	0.058	0.175		-0.1	0.056	0.074		-0.147	0.115	0.202		-0.149	0.108	0.17		0.004	0.006	0.486		0.00087	0.005	0.858
OC use (vs. never use)	-0.053	0.037	0.154		0.002	0.037	0.96		-0.126	0.076	0.097		-0.012	0.074	0.868		0.004	0.004	0.255		0.003	0.003	0.574
Regular alcohol intake (vs. not regular)	-0.049	0.073	0.502		0.02	0.073	0.785		-0.144	0.149	0.334		-0.036	0.147	0.805		0.007	0.008	0.33		0.007	0.007	0.274
Ever smoker (vs. never)	0.059	0.069	0.391		0.126	0.067	0.064		0.04	0.14	0.776		0.082	0.135	0.543		0.007	0.007	0.33		0.013	0.006	0.041
Diabetic (vs. non-diabetic)	0.075	0.054	0.167		0.023	0.054	0.67		0.034	0.111	0.757		-0.06	0.108	0.574		0.012	0.006	0.032		0.009	0.005	0.058
1st degree family history of breast cancer (vs. none reported)	0.053	0.052	0.302		0.016	0.05	0.752		0.188	0.105	0.074		0.074	0.1	0.462		-0.012	0.005	0.023		-0.006	0.005	0.222
Mammogram machine
Hologic	Ref				Ref				Ref				Ref				Ref				Ref
GE	0.452	0.085	<0.0001		0.22	0.088	0.012		1.342	0.171	<0.0001		0.937	0.175	<0.0001		-0.076	0.009	<0.0001		-0.065	0.008	<0.0001
Siemens	na				na				na				na				na				na
Breast thickness (mm)	-0.002	0.002	0.322		-0.002	0.002	0.342		-0.031	0.004	<0.0001		-0.032	0.004	<0.0001		0.003	0.00019	<0.0001		0.004	0.00018	<0.0001
Note: Associations significant at P < 0.01 in the age and BMI model, and P < 0.05 in the multivariable model are in red font.

## Sheet: Table_S1b
FOR CONFOUNDER SELECTION
Table S2(b). Factors associated with density phenotypes a) Dense volume, b) Percent dense volume, and c) Non-dense volume for left CC view measurements by Volpara in up to 2,594 women.
Variables	a) Dense volume, cm3								b) Percent dense volume, %								c) Non-dense volume, cm3
	Age & BMI adjusted				Multivariable				Univariable				Multivariable				Age & BMI adjusted				Multivariable
	Β	SE	P		Β	SE	P		Β	SE	P		Β	SE	P		Β	SE	P		Β	SE	P
Age at mammography, years	-0.022	0.001	<0.0001		-0.013	0.002	<0.0001		-0.027	0.001	<0.0001		-0.021	0.002	<0.0001		0.0097	0.001	<0.0001		0.01	0.001	<0.0001
BMI, kg/m2	0.017	0.002	0.0001		0.003	0.003	0.263		-0.064	0.002	<0.0001		-0.034	0.002	<0.0001		0.103	0.002	<0.0001		0.05	0.002	<0.0001
Ethnicity
Chinese	Ref				Ref				Ref				Ref				Ref				Ref
Malay	-0.003	0.026	0.898		0.031	0.026	0.249		-0.173	0.025	<0.0001		-0.176	0.024	<0.0001		0.214	0.026	<0.0001		0.241	0.02	<0.0001
Indian	0.132	0.026	<0.0001		0.135	0.026	<0.0001		-0.2	0.025	<0.0001		-0.163	0.023	<0.0001		0.411	0.026	<0.0001		0.36	0.02	<0.0001
Centre (UMMC vs. SJMC)	-0.039	0.021	0.068057		-0.042	0.023	0.064		-0.028	0.021	0.177		0.072	0.022	0.001		-0.004	0.022	0.85		-0.107	0.017	<0.0001
Education level
Secondary or less	Ref				Ref				Ref				Ref				Ref				Ref
Tertiary	-0.004	0.022	0.867		-0.026	0.02	0.231		0.005	0.021	0.812		0.019	0.02	0.328		-0.012	0.023	0.585		-0.053	0.016	0.00129
Income, RM
<5,000	Ref				Ref				Ref				Ref				Ref				Ref
5-10,000	-0.027	0.024	0.256		-0.025	0.023	0.279		0.001	0.023	0.958		0.025	0.021	0.236		-0.039	0.025	0.118		-0.06	0.018	0.000862
>10,000	-0.037	0.031	0.224		-0.041	0.03	0.173		-0.036	0.03	0.225		-0.024	0.027	0.371		-0.002	0.032	0.952		-0.0094	0.0228	0.678
Age of menarche, years	0.003	0.007	0.632		0.008	0.007	0.245		0.002	0.007	0.802		0.004	0.006	0.515		0.003	0.007	0.71		0.005	0.005	0.318
Postmenopausal (vs. premenopausal)	-0.124	0.031	<0.0001		-0.159	0.03	<0.0001		-0.201	0.03	<0.0001		-0.154	0.027	<0.0001		0.118	0.032	0.000179		0.019	0.023	0.405
Parous (vs. Nulliparous)	-0.054	0.026	0.039		-0.045	0.025	0.079		-0.091	0.025	0.0003		-0.142	0.023	<0.0001		0.051	0.027	0.056		0.126	0.02	<0.0001
Number of live births (among parous)	-0.038	0.009	<0.0001		-0.018	0.011	0.107		-0.032	0.009	0.0004		-0.026	0.01	0.004		-0.003	0.009	0.755		0.018	0.009	0.0391
Age at 1st birth (among parous)	0.007	0.002	0.00237		0.002	0.003	0.447		0.01	0.002	<0.0001		0.007	0.002	0.006		-0.005	0.002	0.0576		-0.008	0.002	<0.0001
Breastfeeding (among parous)
Never	Ref				Ref				Ref				Ref				Ref				Ref
≤ 12 months	-0.058	0.029	0.046		-0.066	0.029	0.023		-0.08	0.028	0.005		-0.042	0.025	0.193		0.033	0.03	0.263		-0.03	0.022	0.175
> 12 months	-0.083	0.033	0.012		-0.05	0.037	0.183		-0.172	0.032	<0.0001		-0.079	0.033	0.04		0.123	0.034	0.000349		0.048	0.028	0.084
HRT use (vs. never use) (among postmenopausal)	-0.048	0.029	0.106		-0.049	0.029	0.088		-0.046	0.029	0.109		-0.023	0.026	0.369		0.004	0.031	0.89		-0.033	0.022	0.133
OC use (vs. never use)	-0.011	0.022	0.63		0.012	0.022	0.588		-0.005	0.021	0.82		0.002	0.02	0.935		-0.009	0.023	0.697		0.011	0.017	0.499
Regular alcohol intake (vs. not regular)	0.027	0.03	0.373		0.014	0.03	0.637		-0.003	0.029	0.915		-0.026	0.027	0.335		0.026	0.031	0.408		0.051	0.023	0.0259
Ever smoker (vs. never)	0.072	0.049	0.146		0.061	0.048	0.207		0.025	0.048	0.601		-0.041	0.044	0.347		0.035	0.051	0.494		0.116	0.037	0.002
Diabetic (vs. non-diabetic)	0.018	0.03	0.546		0.026	0.029	0.377		-0.005	0.029	0.867		-0.011	0.027	0.68		0.027	0.031	0.387		0.037	0.022	0.0984
1st degree family history of breast cancer (vs. none reported)	0.031	0.029	0.281		0.028	0.028	0.3196		0.036	0.028	0.197		0.025	0.026	0.334		-0.011	0.03	0.712		-0.001	0.022	0.955
Mammogram machine
Hologic	Ref				Ref				Ref				Ref				Ref				Ref
GE	0.021	0.035	0.548		0.021	0.035	0.552		0.063	0.034	0.066		0.104	0.031	0.00086		-0.057	0.036	0.117		-0.13	0.026	<0.0001
Siemens	-0.291	0.042	<0.0001		-0.245	0.042	<0.0001		-0.205	0.041	<0.0001		-0.257	0.038	<0.0001		-0.086	0.044	0.048		0.0072	0.032	0.82
Breast thickness (mm)	0.013	0.001	<0.0001		0.012	0.00099	<0.0001		-0.018	0.001	<0.0001		-0.019	0.000997	<0.0001		0.037	0.000888	<0.0001		0.037	0.00084	<0.0001
Note: Associations significant at P < 0.01 in the age and BMI model, and P < 0.05 in the multivariable model are in red font.

## Sheet: Table_S1c
FOR CONFOUNDER SELECTION
Table S3. Associations of variables with breast cancer risk in the STRATUS and Volpara studies.
Variable	STRATUS						Volpara
	Age & Centre-adjusted			Multivariable			Age & Centre-adjusted			Multivariable
	OR (95% CI)	P value		OR (95% CI)	P value		OR (95% CI)	P value		OR (95% CI)	P value
Age at interview/ diagnosis, years	1.04 (1.03-1.06)	<0.0001		1.04 (1.03-1.06)	<0.0001		1.05 (1.03-1.06)	<0.0001		1.05 (1.03-1.07)	<0.0001
BMI, kg/m2	0.90 (0.87-0.93)	<0.0001		0.89 (0.85-0.93)	<0.0001		0.90 (0.87-0.92)	<0.0001		0.91 (0.87-0.94)	<0.0001
Ethnicity
Chinese	Ref			Ref			Ref			Ref
Malay	0.54 (0.37-0.77)	<0.0001		0.64 (0.41-0.97)	0.043		0.56 (0.39-0.79)	0.001		0.64 (0.39-1.01)	0.059
Indian	0.20 (0.12-0.32)	<0.0001		0.23 (0.13-0.38)	<0.0001		0.27 (0.17-0.42)	<0.0001		0.29 (0.16-0.49)	<0.0001
Centre (UMMC vs. SJMC)a	0.03 (0.01-0.06)	<0.0001		0.04 (0.02-0.07)	<0.0001		0.04 (0.03-0.07)	<0.0001		0.04 (0.02-0.07)	<0.0001
Education levelb
Secondary or less	Ref			Ref			Ref			Ref
Tertiary	1.21 (0.95-1.53)	0.117		1.13 (0.85-1.49)	0.408		1.30 (1.00-1.71)	0.051		1.14 (0.83-1.57)	0.418
Income, RMb
<5,000	Ref			Ref			Ref			Ref
5-10,000	0.85 (0.64-1.12)	0.247		0.81 (0.60-1.08)	0.149		0.87 (0.63-1.19)	0.379		0.78 (0.55-1.10)	0.161
>10,000	1.36 (1.01-1.81)	0.04		1.30 (0.96-1.77)	0.091		1.57 (1.13-2.16)	0.00665		1.49 (1.02-2.18)	0.037
Age of menarche, years	0.95 (0.87-1.03)	0.219		0.95 (0.86-1.04)	0.258		0.94 (0.86-1.02)	0.15		0.97 (0.87-1.07)	0.536
Postmenopausal (vs. premenopausal)	0.89 (0.65-1.23)	0.497		0.78 (0.54-1.13)	0.193		0.86 (0.60-1.23)	0.42		0.89 (0.58-1.36)	0.589
Parous (vs. Nulliparous)	0.74 (0.57-0.99)	0.037		0.86 (0.63-1.18)	0.332		0.79 (0.59-1.07)	0.115		0.89 (0.63-1.28)	0.52
Number of live births (among parous)	0.96 (0.87-1.07)	0.478		1.04 (0.91-1.18)	0.553		0.95 (0.85-1.06)	0.375		1.10 (0.94-1.28)	0.245
Age at 1st birth (among parous)	1.02 (0.99-1.04)	0.134		0.98 (0.95-1.01)	0.184		1.02 (0.99-1.05)	0.134		0.98 (0.94-1.02)	0.287
Breastfeedingb (among parous)
Never	Ref			Ref			Ref			Ref
≤ 12 months	0.90 (0.66-1.22)	0.486		0.96 (0.69-1.34)	0.81		0.89 (0.63-1.27)	0.509		0.90 (0.62-1.33)	0.602
> 12 months	0.26 (0.15-0.43)	<0.0001		0.34 (0.18-0.60)	0.00035		0.24 (0.13-0.42)	<0.0001		0.29 (0.15-0.54)	0.00018
HRT use (vs. never use)b (among postmenopausal)	0.54 (0.33-0.85)	0.011		0.46 (0.27-0.76)	0.004		0.48 (0.28-0.79)	0.005		0.64 (0.35-1.13)	0.139
OC use (vs. never use)	0.74 (0.57-0.95)	0.02		0.78 (0.59-1.03)	0.086		0.77 (0.58-1.01)	0.064		0.79 (0.58-1.08)	0.14
Regular alcohol intake (vs. not regular)b	0.61 (0.35-0.98)	0.052		0.56 (0.32-0.92)	0.03		0.74 (0.52-1.03)	0.078		0.62 (0.43-0.89)	0.011
Ever smoker (vs. never)b	0.76 (0.47-1.16)	0.222		0.75 (0.45-1.19)	0.24		0.92 (0.55-1.48)	0.748		0.80 (0.45-1.36)	0.422
Diabetic (vs. non-diabetic)b	0.64 (0.40-0.98)	0.049		1.06 (0.65-1.68)	0.809		0.56 (0.33-0.90)	0.022		0.96 (0.54-1.65)	0.892
1st degree family history of breast cancer (vs. none reported)	0.69 (0.47-1.00)	0.061		0.73 (0.48-1.09)	0.137		0.66 (0.44-0.98)	0.047		0.67 (0.54-1.65)	0.083
Breast thickness (mm)	0.99 (0.98-1.00)	0.055		1.02 (1.00-1.03)	0.008		0.99 (0.98-1.00)	0.122		1.03 (1.01-1.04)	0.00052
aOnly 8 cases in the STRATUS dataset and 27 cases in the Volpara dataset were from UMMC.
bNo data available for UMMC cases.
Note: ORs and CIs for associations significant at P < 0.01 in the age and BMI model, and P < 0.05 in the multivariable model are in red font.

## Sheet: Table_S2
SENSITIVITY ANALYSIS - MLO VIEW DATA
Table S2. Associations of STRATUS area-based densities from a) the MLO view images and b) the CC view images, and Volpara volumetric densities from c) the MLO view images and d) the CC view images with breast cancer risk.
a) STRATUS (MLO)				b) STRATUS (CC)				c) Volpara (MLO)				d) Volpara (CC)
Phenotype	Conditional regression			Phenotype	Conditional regression			Phenotype	Conditional regression			Phenotype	Conditional regression
	OR (95% CI)	P value			OR (95% CI)	P value			OR (95% CI)	P value			OR (95% CI)	P value
Dense area (DA), cm2				Dense area (DA), cm2				Dense volume (DV), cm3				Dense volume (DV), cm3
OPERAa adjusted for Centre	1.17 (1.05-1.30)	0.003		OPERAa adjusted for Centre	1.19 (1.08-1.32)	0.000795		OPERAa adjusted for Centre	1.20 (1.07-1.35)	0.002		OPERAa adjusted for Centre	1.14 (1.02-1.28)	0.0223
DA quartiles adjusted for Age, BMI & Centre				DA quartiles adjusted for Age, BMI & Centre				DV quartiles adjusted for Age, BMI, Centre & Breast thickness				DV quartiles adjusted for Age, BMI, Centre & Breast thickness
Q1 (92; 444)	Ref			Q1 (109; 449)	Ref			Q1 (92; 405)	Ref			Q1 (89; 406)	Ref
Q2 (115; 443)	1.31 (0.92-1.88)	0.136		Q2 (123; 449)	1.30 (0.93-1.81)	0.119		Q2 (99; 405)	0.92 (0.60-1.42)	0.7		Q2 (111; 406)	1.11 (0.78-1.58)	0.57
Q3 (112; 443)	1.27 (0.87-1.84)	0.211		Q3 (118; 449)	1.20 (0.85-1.69)	0.289		Q3 (117; 404)	1.06 (0.69-1.64)	0.775		Q3 (103; 406)	1.11 (0.76-1.60)	0.593
Q4 (156; 443)	1.79 (1.25-2.57)	0.001		Q4 (138; 449)	1.44 (1.03-2.01)	0.0328		Q4 (126; 404)	1.11 (0.70-1.75)	0.657		Q4 (133; 405)	1.25 (0.87-1.80)	0.221
Percent dense area (PDA), %				Percent dense area (PDA), %				Percent dense volume (PDV), %				Percent dense volume (PDV), %
OPERAa adjusted for Centre	1.17 (1.05-1.30)	0.004		OPERAa adjusted for Centre	1.23 (1.10-1.37)	0.000188		OPERAa	1.08 (0.97-1.21)	0.154		OPERAa	1.08 (0.97-1.20)	0.15
PDA quartiles adjusted for Age, BMI, Centre & Breast thickness				PDA quartiles adjusted for Age, BMI, Centre & Breast thickness				PDV quartiles adjusted for Age, BMI, Centre & Breast thickness				PDV quartiles adjusted for Age, BMI, Centre & Breast thickness
Q1 (97; 444)	Ref			Q1 (104; 449)	Ref			Q1 (96; 405)	Ref			Q1 (81; 406)	Ref
Q2 (95; 443)	1.23 (0.85-1.77)	0.279		Q2 (103; 449)	1.28 (0.91-1.81)	0.161		Q2 (73; 405)	0.93 (0.57-1.50)	0.755		Q2 (103; 406)	1.45 (1.00-2.12)	0.053
Q3 (128; 443)	1.65 (1.13-2.41)	0.009		Q3 (130; 449)	1.75 (1.22-2.51)	0.002		Q3 (127; 404)	1.56 (0.98-2.46)	0.06		Q3 (109; 406)	1.84 (1.24-2.72)	0.002
Q4 (155; 443)	2.18 (1.47-3.24)	0.0001		Q4 (151; 449)	2.06 (1.42-2.99)	0.000136		Q4 (138; 404)	1.43 (0.86-2.39)	0.167		Q4 (143; 405)	2.21 (1.44-3.39)	0.00029
Non-dense area (NDA), cm2				Non-dense area (NDA), cm2				Non-dense volume (NDV) , cm3				Non-dense volume (NDV) , cm3
OPERAa adjusted for Centre	0.95 (0.86-1.06)	0.344		OPERAa adjusted for Centre	0.85 (0.76-0.95)	0.00428		OPERAa adjusted for Centre	1.18 (1.05-1.32)	0.005		OPERAa adjusted for Centre	1.06 (0.95-1.19)	0.319
NDA quartiles adjusted for Age, BMI, Centre & Breast thickness				NDA quartiles adjusted for Age, BMI, Centre & Breast thickness				NDV quartiles adjusted for Age, BMI, Centre & Breast thickness				NDV quartiles adjusted for Age, BMI, Centre & Breast thickness
Q1 (151; 444)	Ref			Q1 (159; 449)	Ref			Q1 (120; 405)	Ref			Q1 (117; 406)	Ref
Q2 (117; 443)	0.71 (0.51-0.99)	0.046		Q2 (111; 449)	0.62 (0.45-0.86)	0.003665		Q2 (119; 405)	0.97 (0.64-1.48)	0.894		Q2 (120; 406)	0.87 (0.61-1.24)	0.43
Q3 (106; 443)	0.56 (0.38-0.82)	0.003		Q3 (125; 449)	0.50 (0.35-0.71)	0.000143		Q3 (93; 404)	0.84 (0.50-1.40)	0.496		Q3 (102; 406)	0.66 (0.42-1.01)	0.057
Q4 (101; 443)	0.43 (0.27-0.68)	0.000318		Q4 (93; 449)	0.30 (0.19-0.47)	1.13e-07		Q4 (102; 404)	0.75 (0.38-1.47)	0.397		Q4 (97; 405)	0.54 (0.31-0.94)	0.028
STRATUS cBIRADS adjusted for Age, BMI, Centre & Breast thickness				STRATUS cBIRADS adjusted for Age, BMI, Centre & Breast thickness				Volpara Density Grade, VDG adjusted for Age, BMI, Centre & Breast thickness				Volpara Density Grade, VDG adjusted for Age, BMI, Centre & Breast thickness
cBIRADS 1: <2% (34; 142)	Ref			cBIRADS 1: <2% (19; 113)	Ref			VDG 1: <4.8% (21; 135)	Ref			VDG 1: <4.8% (19; 125)	Ref
cBIRADS 2: 2-<17% (136; 642)	1.16 (0.71-1.88)	0.56		cBIRADS 2: 2-<17% (106; 441)	1.58 (0.88-2.84)	0.126		VDG 2: 4.8-<8.0% (94; 404)	1.30 (0.65-2.62)	0.455		VDG 2: 4.8-<8.0% (91; 396)	0.96 (0.52-1.76)	0.89
cBIRADS 3: 17-<49% (224; 766)	1.79 (1.07-2.98)	0.0253		cBIRADS 3: 17-<49% (256; 931)	2.46 (1.37-4.40)	0.003		VDG 3: 8.0-<15.0% (168; 639)	1.75 (0.86-3.56)	0.122		VDG 3: 8.0-<15.0% (149; 571)	1.35 (0.73-2.47)	0.337
cBIRADS 4: ≥49% (81; 223)	2.06 (1.15-3.69)	0.015		cBIRADS 4: ≥49% (107; 311)	2.92 (1.55-5.52)	0.00096		VDG 4: ≥15.0% (151; 440)	1.91 (0.89-4.13)	0.099		VDG 4: ≥15.0% (177; 531)	1.73 (0.91-3.28)	0.093
aOdds per-adjusted standard deviation for age and BMI adjusted transformed and standardised density measurements.
Note: P < 0.05 are written in bold font.
